# Supplementary material for: A digital twin reproducing gene regulatory network dynamics of early Ciona embryos indicates robust buffers in the network
Source: PLoS Genet. 2023 Sep 27;19(9):e1010953. doi: 10.1371/journal.pgen.1010953 (PMC10530022; doi:10.1371/journal.pgen.1010953)
Supplement: S1 Table — (XLSX) [file pgen.1010953.s007.xlsx]

## Sheet: Sheet1
S1 Table. All experimental conditions and experimental results used to determine the Nodal regulatory function.
Upstream factors																			Nodal expression	Cells/Conditions
Foxa.a	Foxd	Foxtun2	Hes.a	Prdm1-r	Sox1/2/3	Tbx6-r.a	Tbx6-r.b	Tfap2-r.b	Admp	CA-Raf	Efna.d	Fgf9/16/20	Gdf1/3-r	β-catenin	Macho-1	Zfpm	Gata.a
0	0	0	0	0	0	0	0	0	0	0	0	0	0	0	0	0	1		0	animal cells of normal 16-cell embryos
0	0	0	0	0	0	0	0	0	0	0	0	0	0	1	0	0	1		0	A5.1 and A5.2 of normal 16-cell embryos
0	0	0	0	0	0	0	0	0	0	0	0	0	0	1	1	0	1		0	B5.1 of normal 16-cell embryos
0	0	0	0	0	0	0	0	0	0	0	0	1	0	0	0	0	0		0	animal cells of Gata.a morphants treated with FGF2 (16-cell)
0	0	0	0	0	0	0	0	0	0	0	0	1	0	0	0	0	1		1	animal cells of 16-cell embryos treated with FGF2; animal cells, A5.1, and A5.2 of β-catenin morphants treated with FGF2 (16-cell)
0	0	0	0	0	0	0	0	0	0	0	0	1	0	0	1	0	1		1	B5.1 of β-catenin morphants treated with FGF2
0	0	0	0	0	0	0	0	0	0	0	0	1	0	1	0	0	0		0	A5.1 and A5.2 of Gata.a morphants treated with FGF2
0	0	0	0	0	0	0	0	0	0	0	0	1	0	1	0	0	1		0	A5.1 and A5.2 of embryos treated with FGF2
0	0	0	0	0	0	0	0	0	0	0	0	1	0	1	1	0	0		0	B5.1 of Gata.a morphants treated with FGF2
0	0	0	0	0	0	0	0	0	0	0	0	1	0	1	1	0	1		0	B5.1 of embryos treated with FGF2
0	0	0	0	0	0	0	0	0	0	1	0	0	1	0	0	0	1		0	B6.4 of Fgf9/16/20+Macho-1 morphants
0	0	0	0	0	0	0	0	0	0	1	0	1	1	0	0	0	1		0	B6.4 of Macho-1 morphants
0	0	0	0	0	0	0	0	0	0	1	0	1	1	0	1	0	1		0	B6.4 of Admp morphants
0	0	0	0	0	0	0	0	0	1	0	0	0	1	0	1	0	1		0	B6.4 of embryos treated with (U0126); B6.4 of Tbx6-r.b morphants treated with U0126
0	0	0	0	0	0	0	0	0	1	1	0	0	1	0	1	0	1		0	B6.4 of Fgf9/16/20 morphants; B6.4 of Tbx6-r.b+FGF9/16/20 morphants
0	0	0	0	0	0	0	0	0	1	1	0	1	0	0	1	0	1		0	B6.4 of Gdf1/3-r morphants
0	0	0	0	0	0	0	0	0	1	1	0	1	1	0	1	0	1		0	B6.4 of normal 32-cell embryos; B6.4 of Foxa.a morphants; B6.4 of Foxd morphants; B6.4 of Hes.a morphants; B6.4 of Tbx6-r.b morphants
0	0	0	0	0	0	0	0	0	1	1	0	1	1	0	1	0	0		0	B6.4 of Gata.a morphants
0	0	0	0	0	0	0	0	0	1	1	0	1	1	0	1	0	1		0	B6.4 of Sox1/2/3 morphants; B6.4 of Tfap2-r.b morphants; B6.4 of Foxa.a+Foxd morphants; B6.4 of Zfpm morphants
0	0	0	0	0	1	0	0	1	1	0	0	1	1	0	0	1	1		1	b6.5 of Hes.a morphants
0	0	0	0	0	1	0	0	1	1	0	1	1	1	0	0	1	1		0	b6.6, b6.7, and b6.8 of Hes.a morphants
0	0	0	0	1	0	0	0	0	0	0	0	1	0	0	0	0	1		0	a5.3 and a5.4 of FGF2+Prdm1-r mRNA; b5.3 and b5.4 of FGF2+Prdm1-r mRNA
0	0	0	0	1	0	0	0	0	0	0	0	1	0	1	0	0	1		0	A5.1 and A5.2 of FGF2+Prdm1-r mRNA
0	0	0	0	1	0	0	0	0	0	0	0	1	0	1	1	0	1		0	B5.1 of FGF2+Prdm1-r mRNA
0	0	0	1	0	0	0	0	1	1	0	0	1	1	0	0	1	1		0	b6.5 of Sox1/2/3 morphants
0	0	0	1	0	0	0	0	1	1	0	1	1	1	0	0	1	1		0	b6.6, b6.7, and b6.8 of Sox1/2/3 morphants
0	0	0	1	0	1	0	0	0	1	0	0	1	1	0	0	1	1		1	b6.5 of Tfap2-r.b morphants
0	0	0	1	0	1	0	0	0	1	0	1	1	1	0	0	1	1		0	b6.6, b6.7, and b6.8 of Tfap2-r.b morphants
0	0	0	1	0	1	0	0	1	0	0	0	0	0	0	0	1	1		0	b6.5 of Admp+Gdf1/3-r+Fgf9/16/20 morphants; b6.5 of Admp+Gdf1/3-r morphants treated with U0126
0	0	0	1	0	1	0	0	1	0	0	0	0	1	0	0	1	1		0	b6.5 of Fgf9/16/20+Macho-1 morphants
0	0	0	1	0	1	0	0	1	0	0	0	1	0	0	0	1	1		1	b6.5 of Admp+Gdf1/3-r morphants
0	0	0	1	0	1	0	0	1	0	0	0	1	1	0	0	1	1		1	b6.5 of Admp morphants; b6.5 of Macho-1 morphants
0	0	0	1	0	1	0	0	1	0	0	1	0	0	0	0	1	1		0	b6.6, b6.7, and b6.8 of Admp+Gdf1/3-r+Fgf9/16/20 morphants; b6.6, b6.7, and b6.8 of Admp+Gdf1/3-r morphants treated with U0126
0	0	0	1	0	1	0	0	1	0	0	1	0	1	0	0	1	1		0	b6.6, b6.7, and b6.8 of Fgf9/16/20+Macho-1 morphants
0	0	0	1	0	1	0	0	1	0	0	1	1	0	0	0	1	1		1	b6.6, b6.7, and b6.8 of Admp+Gdf1/3-r morphants
0	0	0	1	0	1	0	0	1	0	0	1	1	1	0	0	1	1		0	b6.6, b6.7, and b6.8 of Admp morphants; b6.6, b6.7, and b6.8 of Macho-1 morphants
0	0	0	1	0	1	0	0	1	1	0	0	0	1	0	0	1	1		0	b6.5 of Fgf9/16/20 morphants; b6.5 of embryos treated with U0126; b6.5 of Tbx6-r.b+FGF9/16/20 morphants; b6.5 of Tbx6-r.b morphants treated with U0126
0	0	0	1	0	1	0	0	1	1	0	0	1	0	0	0	1	1		1	b6.5 of Gdf1/3-r morphants
0	0	0	1	0	1	0	0	1	1	0	0	1	1	0	0	0	1		0	b6.5 of Zfpm morphants
0	0	0	1	0	1	0	0	1	1	0	0	1	1	0	0	1	1		1	b6.5 of normal embryos; b6.5 of Foxa.a morphants; b6.5 of Foxd morphants; b6.5 of Tbx6-r.b morphants
0	0	0	1	0	1	0	0	1	1	0	0	1	1	0	0	1	0		0	b6.5 of Gata.a morphants
0	0	0	1	0	1	0	0	1	1	0	0	1	1	0	0	1	1		1	b6.5 of Foxa.a+Foxd morphants
0	0	0	1	0	1	0	0	1	1	0	1	0	1	0	0	1	1		0	b6.6, b6.7, and b6.8 of Fgf9/16/20 morphants; b6.6, b6.7, and b6.8 of embryos treated with U0126; b6.6, b6.7, and b6.8 of Tbx6-r.b+FGF9/16/20 morphants; b6.6, b6.7, and b6.8 of Tbx6-r.b morphants treated with U0126
0	0	0	1	0	1	0	0	1	1	0	1	1	0	0	0	1	1		0	b6.6, b6.7, and b6.8 of Gdf1/3-r morphants
0	0	0	1	0	1	0	0	1	1	0	1	1	1	0	0	1	1		0	b6.6, b6.7, and b6.8 of normal embryos; b6.6, b6.7, and b6.8 of Foxa.a morphants; b6.6, b6.7, and b6.8 of Foxd morphants; b6.6, b6.7, and b6.8 of Tbx6-r.b morphants
0	0	0	1	0	1	0	0	1	1	0	1	1	1	0	0	0	1		0	b6.6, b6.7, and b6.8 of Zfpm morphants
0	0	0	1	0	1	0	0	1	1	0	1	1	1	0	0	1	0		0	b6.6, b6.7, and b6.8 of Gata.a morphants
0	0	0	1	0	1	0	0	1	1	0	1	1	1	0	0	1	1		0	b6.6, b6.7, and b6.8 of Foxa.a+Foxd morphants
0	0	0	1	1	1	0	0	1	1	0	0	1	1	0	0	1	1		1	a6.5 of Foxa.a morphants
0	0	0	1	1	1	0	0	1	1	0	0	1	1	0	0	1	1		1	a6.5 of Foxa.a+Foxd morphants
0	0	0	1	1	1	0	0	1	1	0	1	1	1	0	0	1	1		0	a6.6, a6.7, and a6.8 of Foxa.a morphants
0	0	0	1	1	1	0	0	1	1	0	1	1	1	0	0	1	1		0	a6.6, a6.7, and a6.8 of Foxa.a+Foxd morphants
0	0	1	1	0	0	1	1	0	1	0	0	1	1	0	0	1	1		0	B6.2 of Foxa.a+Foxd morphants
0	0	1	1	0	0	1	1	0	1	0	0	1	1	1	0	1	1		1	B6.1 of Foxa.a+Foxd morphants
0	0	1	1	0	1	0	0	0	1	0	0	1	1	0	0	1	1		1	A6.2 andA6.4 of Foxa.a+Foxd morphants
0	0	1	1	0	1	0	0	0	1	0	0	1	1	1	0	1	1		0	A6.1 andA6.3 of Foxa.a+Foxd morphants
0	1	1	1	0	0	1	1	0	1	0	0	1	1	0	0	1	1		0	B6.2 of Foxa.a morphants
0	1	1	1	0	0	1	1	0	1	0	0	1	1	1	0	1	1		1	B6.1 of Foxa.a morphants
0	1	1	1	0	1	0	0	0	1	0	0	1	1	0	0	1	1		0	A6.2 and A6.4 of Foxa.a morphants
0	1	1	1	0	1	0	0	0	1	0	0	1	1	1	0	1	1		0	A6.1 and A6.3 of Foxa.a morphants
1	0	0	0	0	0	0	0	0	0	0	0	1	0	0	0	0	1		0	a5.3 and a5.4 of FGF2+Foxa.a mRNA; b5.3 and b5.4 of FGF2+Foxa.a mRNA
1	0	0	0	0	0	0	0	0	0	0	0	1	0	1	0	0	1		0	A5.1 and A5.2 of FGF2+Foxa.a mRNA
1	0	0	0	0	0	0	0	0	0	0	0	1	0	1	1	0	1		0	B5.1 of FGF2+Foxa.a mRNA
1	0	0	0	1	1	0	0	1	1	0	0	1	1	0	0	1	1		0	a6.5 of Hes.a morphants
1	0	0	0	1	1	0	0	1	1	0	1	1	1	0	0	1	1		0	a6.6, a6.7, and a6.8 of Hes.a morphants
1	0	0	1	1	0	0	0	1	1	0	0	1	1	0	0	1	1		0	a6.5 of Sox1/2/3 morphants
1	0	0	1	1	0	0	0	1	1	0	1	1	1	0	0	1	1		0	a6.6, a6.7, and a6.8 of Sox1/2/3 morphants
1	0	0	1	1	1	0	0	0	1	0	0	1	1	0	0	1	1		0	a6.5 of Tfap2-r.b morphants
1	0	0	1	1	1	0	0	0	1	0	1	1	1	0	0	1	1		0	a6.6, a6.7, and a6.8 of Tfap2-r.b morphants
1	0	0	1	1	1	0	0	1	0	0	0	0	0	0	0	1	1		0	a6.5 of Admp+Gdf1/3-r+Fgf9/16/20 morphants; a6.5 of Admp+Gdf1/3-r morphants treated with U0126
1	0	0	1	1	1	0	0	1	0	0	0	0	1	0	0	1	1		0	a6.5 of Fgf9/16/20+Macho-1 morphants
1	0	0	1	1	1	0	0	1	0	0	0	1	0	0	0	1	1		0	a6.5 of Admp+Gdf1/3-r morphants
1	0	0	1	1	1	0	0	1	0	0	0	1	1	0	0	1	1		0	a6.5 of Admp morphants; a6.5 of Macho-1 morphants
1	0	0	1	1	1	0	0	1	0	0	1	0	0	0	0	1	1		0	a6.6, a6.7, and a6.8 of Admp+Gdf1/3-r+Fgf9/16/20 morphants; a6.6, a6.7, and a6.8 of Admp+Gdf1/3-r morphants treated with U0126
1	0	0	1	1	1	0	0	1	0	0	1	0	1	0	0	1	1		0	a6.6, a6.7, and a6.8 of Fgf9/16/20+Macho-1 morphants
1	0	0	1	1	1	0	0	1	0	0	1	1	0	0	0	1	1		0	a6.6, a6.7, and a6.8 of Admp+Gdf1/3-r morphants
1	0	0	1	1	1	0	0	1	0	0	1	1	1	0	0	1	1		0	a6.6, a6.7, and a6.8 of Admp morphants; a6.6, a6.7, and a6.8 of Macho-1 morphants
1	0	0	1	1	1	0	0	1	1	0	0	0	1	0	0	1	1		0	a6.5 of Fgf9/16/20 morphants; a6.5 of embryos treated with U0126; a6.5 of Tbx6-r.b+Fgf9/16/20 morphants; a6.5 of Tbx6-r.b morphants treated with U0126
1	0	0	1	1	1	0	0	1	1	0	0	1	0	0	0	1	1		0	a6.5 of Gdf1/3-r morphants
1	0	0	1	1	1	0	0	1	1	0	0	1	1	0	0	1	1		0	a6.5 of normal embryos; a6.5 of Foxd morphants; a6.5 of Tbx6-r.b morphants
1	0	0	1	1	1	0	0	1	1	0	0	1	1	0	0	0	1		0	a6.5 of Zfpm morphants
1	0	0	1	1	1	0	0	1	1	0	0	1	1	0	0	1	0		0	a6.5 of Gata.a morphants
1	0	0	1	1	1	0	0	1	1	0	1	0	1	0	0	1	1		0	a6.6, a6.7, and a6.8 of Fgf9/16/20 morphants; a6.6, a6.7, and a6.8 of embryos treated with U0126; a6.6, a6.7, and a6.8 of Tbx6-r.b+Fgf9/16/20 morphants; a6.6, a6.7, and a6.8 of Tbx6-r.b morphants treated with U0126
1	0	0	1	1	1	0	0	1	1	0	1	1	0	0	0	1	1		0	a6.6, a6.7, and a6.8 of Gdf1/3-r morphants
1	0	0	1	1	1	0	0	1	1	0	1	1	1	0	0	1	1		0	a6.6, a6.7, and a6.8 of normal embryos; a6.6, a6.7, and a6.8 of Foxd morphants; a6.6, a6.7, and a6.8 of Tbx6-r.b morphants
1	0	0	1	1	1	0	0	1	1	0	1	1	1	0	0	0	1		0	a6.6, a6.7, and a6.8 of Zfpm morphants
1	0	0	1	1	1	0	0	1	1	0	1	1	1	0	0	1	0		0	a6.6, a6.7, and a6.8 of Gata.a morphants
1	0	1	1	0	0	1	1	0	1	0	0	1	1	0	0	1	1		0	B6.2 of Foxd morphants
1	0	1	1	0	0	1	1	0	1	0	0	1	1	1	0	1	1		1	B6.1 of Foxd morphants
1	0	1	1	0	1	0	0	0	1	0	0	1	1	0	0	1	1		0	A6.2 and A6.4 of Foxd morphants
1	0	1	1	0	1	0	0	0	1	0	0	1	1	1	0	1	1		1	A6.1 and A6.3 of Foxd morphants
1	1	1	0	0	0	1	1	0	1	0	0	1	1	0	0	1	1		0	B6.2 of Hes.a morphants
1	1	1	0	0	0	1	1	0	1	0	0	1	1	1	0	1	1		1	B6.1 of Hes.a morphants
1	1	1	0	0	1	0	0	0	1	0	0	1	1	0	0	1	1		0	A6.2 and A6.4 of Hes.a morphants
1	1	1	0	0	1	0	0	0	1	0	0	1	1	1	0	1	1		1	A6.1 and A6.3 of Hes.a morphants
1	1	1	1	0	0	0	0	0	0	0	0	0	1	0	0	1	1		0	B6.2 of Fgf9/16/20+Macho-1 morphants
1	1	1	1	0	0	0	0	0	0	0	0	0	1	1	0	1	1		0	B6.1 of Fgf9/16/20+Macho-1 morphants
1	1	1	1	0	0	0	0	0	0	0	0	1	1	0	0	1	1		0	B6.2 of Macho-1 morphants
1	1	1	1	0	0	0	0	0	0	0	0	1	1	1	0	1	1		1	B6.1 of Macho-1 morphants
1	1	1	1	0	0	0	0	0	1	0	0	1	1	0	0	1	1		0	A6.2 and A6.4 of Sox1/2/3 morphants
1	1	1	1	0	0	0	0	0	1	0	0	1	1	1	0	1	1		1	A6.1 and A6.3 of Sox1/2/3 morphants
1	1	1	1	0	0	1	0	0	1	0	0	0	1	0	0	1	1		0	B6.2 of Tbx6-r.b+Fgf9/16/20 morphants; B6.2 of Tbx6-r.b morphants treated with U0126
1	1	1	1	0	0	1	0	0	1	0	0	0	1	1	0	1	1		0	B6.1 of Tbx6-r.b+Fgf9/16/20 morphants; B6.1 of Tbx6-r.b morphants treated with U0126
1	1	1	1	0	0	1	0	0	1	0	0	1	1	0	0	1	1		0	B6.2 of Tbx6-r.b morphants
1	1	1	1	0	0	1	0	0	1	0	0	1	1	1	0	1	1		1	B6.1 of Tbx6-r.b morphants
1	1	1	1	0	0	1	1	0	0	0	0	1	1	0	0	1	1		0	B6.2 of Admp morphants
1	1	1	1	0	0	1	1	0	0	0	0	1	1	1	0	1	1		1	B6.1 of Admp morphants
1	1	1	1	0	0	1	1	0	1	0	0	0	1	0	0	1	1		0	B6.2 of Fgf9/16/20 morphants; B6.2 of embryos treated with U0126
1	1	1	1	0	0	1	1	0	1	0	0	0	1	1	0	1	1		1	B6.1 of Fgf9/16/20 morphants; B6.1 of embryos treated with U0126
1	1	1	1	0	0	1	1	0	1	0	0	1	0	0	0	1	1		0	B6.2 of Gdf1/3-r morphants
1	1	1	1	0	0	1	1	0	1	0	0	1	0	1	0	1	1		1	B6.1 of Gdf1/3-r morphants
1	1	1	1	0	0	1	1	0	1	0	0	1	1	0	0	1	1		0	B6.2 of normal embryos
1	1	1	1	0	0	1	1	0	1	0	0	1	1	0	0	0	1		0	B6.2 of Zfpm morphants
1	1	1	1	0	0	1	1	0	1	0	0	1	1	0	0	1	0		0	B6.2 of Gata.a morphants
1	1	1	1	0	0	1	1	0	1	0	0	1	1	0	0	1	1		0	B6.2 of Sox1/2/3 morphants; B6.2 of Tfap2-r.b morphants
1	1	1	1	0	0	1	1	0	1	0	0	1	1	1	0	0	1		0	B6.1 of Zfpm morphants
1	1	1	1	0	0	1	1	0	1	0	0	1	1	1	0	1	1		1	B6.1 of normal embryos; B6.1 of Sox1/2/3 morphants
1	1	1	1	0	0	1	1	0	1	0	0	1	1	1	0	1	0		0	B6.1 of Gata.a morphants
1	1	1	1	0	0	1	1	0	1	0	0	1	1	1	0	1	1		1	B6.1 of Tfap2-r.b morphants
1	1	1	1	0	1	0	0	0	0	0	0	0	1	0	0	1	1		0	A6.2 and A6.4 of Fgf9/16/20+Macho-1 morphants
1	1	1	1	0	1	0	0	0	0	0	0	0	1	1	0	1	1		0	A6.1 and A6.3 of Fgf9/16/20+Macho-1 morphants
1	1	1	1	0	1	0	0	0	0	0	0	1	1	0	0	1	1		0	A6.2 and A6.4 of Admp morphants; A6.2 and A6.4 of Macho-1 morphants
1	1	1	1	0	1	0	0	0	0	0	0	1	1	1	0	1	1		1	A6.1 and A6.3 of Admp morphants; A6.1 and A6.3 of Macho-1 morphants
1	1	1	1	0	1	0	0	0	1	0	0	0	1	0	0	1	1		0	A6.2 and A6.4 of Fgf9/16/20 morphants; A6.2 and A6.4 of embryos treated with U0126; A6.2 and A6.4 of Tbx6-r.b+Fgf9/16/20 morphants; A6.2 and A6.4 of Tbx6-r.b morphants treated with U0126
1	1	1	1	0	1	0	0	0	1	0	0	0	1	1	0	1	1		0	A6.1 and A6.3 of Fgf9/16/20 morphants; A6.1 and A6.3 of embryos treated with U0126; A6.1 and A6.3 of Tbx6-r.b+Fgf9/16/20 morphants; A6.1 and A6.3 of Tbx6-r.b morphants treated with U0126
1	1	1	1	0	1	0	0	0	1	0	0	1	0	0	0	1	1		0	A6.2 and A6.4 of Gdf1/3-r morphants
1	1	1	1	0	1	0	0	0	1	0	0	1	0	1	0	1	1		1	A6.1 and A6.3 of Gdf1/3-r morphants
1	1	1	1	0	1	0	0	0	1	0	0	1	1	0	0	1	1		0	A6.2 and A6.4 of normal embryos; A6.2 and A6.4 of Tbx6-r.b morphants
1	1	1	1	0	1	0	0	0	1	0	0	1	1	0	0	0	1		0	A6.2 and A6.4 of Zfpm morphants
1	1	1	1	0	1	0	0	0	1	0	0	1	1	0	0	1	0		0	A6.2 and A6.4 of Gata.a morphants
1	1	1	1	0	1	0	0	0	1	0	0	1	1	0	0	1	1		0	A6.2 and A6.4 of Tfap2-r.b morphants
1	1	1	1	0	1	0	0	0	1	0	0	1	1	1	0	0	1		0	A6.1 and A6.3 of Zfpm morphants
1	1	1	1	0	1	0	0	0	1	0	0	1	1	1	0	1	1		1	A6.1 and A6.3 of normal embryos; A6.1 and A6.3 of Tbx6-r.b morphants
1	1	1	1	0	1	0	0	0	1	0	0	1	1	1	0	1	0		0	A6.1 and A6.3 of Gata.a morphants
1	1	1	1	0	1	0	0	0	1	0	0	1	1	1	0	1	1		1	A6.1 and A6.3 of Tfap2-r.b morphants
