# Supplementary material for: A digital twin reproducing gene regulatory network dynamics of early Ciona embryos indicates robust buffers in the network
Source: PLoS Genet. 2023 Sep 27;19(9):e1010953. doi: 10.1371/journal.pgen.1010953 (PMC10530022; doi:10.1371/journal.pgen.1010953)
Supplement: S2 Table — (XLSX) [file pgen.1010953.s008.xlsx]

## Sheet: Sheet1
S2 Table. Regulatory functions for genes that initiate expression at the 32-cell stage
Target genes	DNFs *1
Lhx3/4	Foxd˄Fgf9/16/20˄β-catenin
Neurogenin	Foxd˄Fgf9/16/20˄β-catenin
Dickkopf	Foxd˄Fgf9/16/20˄β-catenin
Snail	CA-Raf˄Macho-1 ˅ Tbx6-r.b
Wnt3	CA-Raf˄Macho-1 ˅ Tbx6-r.b
Wnt5	CA-Raf˄Macho-1 ˅ Tbx6-r.b
Bmp3	Foxa.a˄Foxd
Hes.b	Foxd˄Fgf9/16/20 ˅ ¬Sox1/2/3˄¬Hes.a˄Fgf9/16/20˄¬Efna.d˄¬Prdm1-r
Zic-r.b	Foxa.a˄Foxd˄Fgf9/16/20˄¬β-catenin˄Gata.a ˅ Macho1˄¬β-catenin˄Gata.a ˅ ¬Sox1/2/3˄¬Hes.a˄Fgf9/16/20˄¬β-catenin˄Gata.a ˅ Foxa.a˄¬Hes.a˄Fgf9/16/20˄¬β-catenin˄Gata.a
Dmrt.a	Sox1/2/3˄Foxa.a˄¬Foxd˄Fgf9/16/20˄¬Efna.d˄¬β-catenin˄Gata.a
Otx	Macho1˄¬β-catenin˄Gata.a ˅ Tbx6-r.a˄Fgf9/16/20 ˅ Tbx6-r.b˄Fgf9/16/20 ˅ ¬Foxd˄Fgf9/16/20˄¬Efna.d˄Gata.a ˅ Fgf9/16/20˄¬Gdf1/3-r˄¬Admp
Dlx.b	Sox1/2/3˄Foxa.a˄¬Foxd˄¬β-catenin˄Gata.a ˅ Sox1/2/3˄Efna.d ˅ Sox1/2/3˄¬Foxd˄¬Fgf9/16/20
Nodal	Foxa.a˄Fgf9/16/20˄β-catenin˄Gata.a˄Zfpm ˅ Tbx6-r.b˄β-catenin˄Gata.a˄Zfpm ˅ Sox1/2/3˄¬Foxa.a˄¬Foxd˄Fgf9/16/20˄¬Efna.d˄¬β-catenin˄Gata.a˄Zfpm ˅ Fgf9/16/20˄¬Gdf1/3-r˄¬Admp˄¬Prdm1-r˄¬Foxa.a˄¬β-catenin˄Gata.a
*1 Nodal function is determined in the present study using the data obtained in the present study and in a previous study [1]. Regulatory functions for the remaining genes were detemined previously [1].
Reference
1 Tokuoka M, Maeda K, Kobayashi K, Mochizuki A, Satou Y. The gene regulatory system for specifying germ layers in early embryos of the simple chordate. Sci Adv. 2021;7: eabf8210.
